# Supplementary material for: Accurate Recapitulation of Chikungunya Virus Complete Coding Sequence Phylogeny Using Variable Genome Regions for Genomic Surveillance
Source: Viruses. 2024 Jun 7;16(6):926. doi: 10.3390/v16060926 (PMC11209212; doi:10.3390/v16060926)
Supplement: Supplementary file 1 [file viruses-16-00926-s001.zip]

Archive with 1 entries (1 files):
- viruses-3019230-supplementary.pdf
